# Supplementary material for: Relationship of Vessel Density to Vessel Length Density in Patients with Treated Fabry Disease
Source: Diagnostics (Basel). 2023 Mar 24;13(7):1227. doi: 10.3390/diagnostics13071227 (PMC10093750; doi:10.3390/diagnostics13071227)
Supplement: Supplementary file 1 [file diagnostics-13-01227-s001.zip]

Archive with 1 entries (1 files):
- diagnostics-2158802-supplementary.pdf
